# Supplementary material for: Impact of Interferon-Based Therapy on Hepatitis C-Associated Rheumatic Diseases: A Nationwide Population-Based Cohort Study
Source: J Clin Med. 2021 Feb 17;10(4):817. doi: 10.3390/jcm10040817 (PMC7922671; doi:10.3390/jcm10040817)
Supplement: Supplementary file 1 [file jcm-10-00817-s001.zip]

Archive with 4 entries (2 files):
- jcm-1091400-supplementary/
- jcm-1091400-supplementary/jcm-1091400-suppl/
- jcm-1091400-supplementary/jcm-1091400-suppl/Supplementary Figure S1.tif
- jcm-1091400-supplementary/jcm-1091400-suppl/Supplementary Figure S2.tif
